# Supplementary material for: Antimicrobial Resistance Dynamics in Chilean Shigella sonnei Strains Within Two Decades: Role of Shigella Resistance Locus Pathogenicity Island and Class 1 and Class 2 Integrons
Source: Front Microbiol. 2022 Feb 4;12:794470. doi: 10.3389/fmicb.2021.794470 (PMC8854971; doi:10.3389/fmicb.2021.794470)
Supplement: Supplementary file 2 [file Table_2.XLSX]

## Sheet: Hoja1
	Supplementary Table 2. Phenotypic and genotypic characterization of 349 Chilean Shigella sonnei strains in this study
						Antibiotic susceptibility									PCR detection
															MGE detection			SRL PCR patterns (1)			TMPR cassettes
Period	Strain	Refseq Assembly Accession	Origin region	Isolation year	PFGE	AMP	CTX	CHL	TET	STR	SXT	TMP	NAL	CIP	Class 1 int1	Class 2 int2	SRL PAI	SRL I: serX.FS – serX.R	SRL II: serX.F – intSRL.R	SRL III: orf58.F – serX.R	dfrA1	dfrA8	dfrA14
A	a0044 *	GCF_019732475.1	Región Metropolitana (Colina)	1995	+	R	S	S	S	R	S	R	S	S	-	+	-	+	-	-	-	+	-
A	a0047 *	GCF_019732435.1	Región Metropolitana (Colina)	1995	+	R	S	R	R	R	R	R	S	S	+	-	+	-	+	+	-	-	-
A	a0056		Región Metropolitana (Colina)	1995	+	S	S	S	S	R	S	S	S	S	-	-	-	+	-	-	-	-	-
A	a0058		Región Metropolitana (Colina)	1995	+	S	S	S	S	R	S	S	S	S	-	-	-	+	-	-	-	-	-
A	a0062		Región Metropolitana (Colina)	1995	+	R	S	S	S	R	S	R	S	S	-	-	-	+	-	-	-	+	-
A	a0075		Región Metropolitana (Colina)	1995	+	R	S	S	S	R	R	R	S	S	-	-	-	+	-	-	-	+	-
A	a0083		Región Metropolitana (Colina)	1995	+	R	R	S	S	R	R	R	S	S	-	-	-	+	-	-	-	+	-
A	a0118		Región Metropolitana (Colina)	1996	+	S	S	S	S	R	S	S	S	S	-	-	-	+	-	-	-	-	-
A	a0122		Región Metropolitana (Colina)	1996	+	R	S	S	S	R	R	R	S	S	-	-	-	+	-	-	-	+	-
A	a0138		Región Metropolitana (Colina)	1996	+	R	S	S	S	R	R	R	S	S	-	-	-	+	-	-	-	+	-
A	a0139		Región Metropolitana (Colina)	1996	+	R	S	S	S	R	S	R	S	S	-	-	-	+	-	-	-	+	-
A	a0140		Región Metropolitana (Colina)	1996	+	R	S	S	S	R	R	R	S	S	-	-	-	+	-	-	-	+	-
A	a0144		Región Metropolitana (Colina)	1996	+	R	S	S	S	I	R	R	S	S	-	+	-	+	-	-	-	+	-
A	a0147		Región Metropolitana (Colina)	1996	+	R	S	S	S	R	R	R	S	S	-	-	-	+	-	-	-	+	-
A	a0148 *	GCF_019732455.1	Región Metropolitana (Colina)	1996	+	R	S	R	R	R	S	S	S	S	+	-	+	-	+	+	-	-	-
A	a0153		Región Metropolitana (Colina)	1996	+	R	S	S	S	R	R	R	S	S	-	-	-	+	-	-	-	+	-
A	a0155		Región Metropolitana (Colina)	1996	+	R	S	R	R	R	S	S	S	S	+	-	+	-	+	+	-	-	-
A	a0157 *	GCF_019732395.1	Región Metropolitana (Colina)	1996	+	R	S	S	R	R	R	R	S	S	-	+	-	+	-	-	+	+	-
A	a0159		Región Metropolitana (Colina)	1996	+	R	S	R	R	R	S	S	S	S	+	-	+	-	+	+	-	-	-
A	a0160		Región Metropolitana (Colina)	1996	+	R	S	R	R	R	S	S	S	S	+	-	+	-	+	+	-	-	-
A	a0164		Región Metropolitana (Colina)	1997	+	R	S	S	S	R	R	R	S	S	-	-	-	+	-	-	-	+	-
A	a0171		Región Metropolitana (Colina)	1997	+	R	S	R	R	R	S	S	S	S	+	-	+	-	+	+	-	-	-
A	a0172		Región Metropolitana (Colina)	1997	+	R	S	R	R	R	S	S	S	S	+	-	+	-	+	+	-	-	-
A	a0173		Región Metropolitana (Colina)	1997	+	R	S	R	R	R	S	S	S	S	+	-	+	-	+	+	-	-	-
A	a0174		Región Metropolitana (Colina)	1997	+	R	S	S	S	R	R	R	S	S	-	-	-	+	-	-	-	+	-
A	a0175		Región Metropolitana (Colina)	1997	+	R	S	R	R	R	R	R	S	S	-	-	-	+	-	-	-	+	-
A	a0176		Región Metropolitana (Colina)	1997	+	S	S	S	S	R	S	S	S	S	-	-	-	+	-	-	-	-	-
A	a0177		Región Metropolitana (Colina)	1997	+	R	S	R	R	R	S	S	S	S	+	-	+	-	+	+	-	-	-
A	a0179		Región Metropolitana (Colina)	1997	+	R	S	S	S	R	R	R	S	S	-	-	-	+	-	-	-	+	-
A	a0187		Región Metropolitana (Colina)	1997	+	R	S	R	R	R	S	S	S	S	+	-	+	-	+	+	-	-	-
A	a0189 *	GCF_019732375.1	Región Metropolitana (Colina)	1997	+	R	S	R	R	R	S	S	S	S	+	-	+ out	+	-	-	-	-	-
A	a0192		Región Metropolitana (Colina)	1997	+	S	S	S	S	R	S	S	S	S	-	-	-	+	-	-	-	-	-
A	a0193		Región Metropolitana (Colina)	1997	+	R	S	R	R	R	I	S	S	S	+	-	+	-	+	+	-	-	-
A	a0195 *	GCF_019732415.1	Región Metropolitana (Colina)	1997	+	R	S	S	S	R	R	R	S	S	-	-	-	+	-	-	-	+	-
A	a0196		Región Metropolitana (Colina)	1997	+	S	S	S	S	R	S	S	S	S	-	-	-	+	-	-	-	-	-
A	a0197		Región Metropolitana (Colina)	1997	+	S	S	S	S	R	S	S	S	S	-	-	-	+	-	-	-	-	-
A	a0199		Región Metropolitana (Colina)	1997	+	R	S	R	R	R	S	S	S	S	+	-	+	-	+	+	-	-	-
A	a0200		Región Metropolitana (Colina)	1997	+	S	S	S	S	R	S	S	S	S	-	-	-	+	-	-	-	-	-
A	a0202		Región Metropolitana (Colina)	1997	+	R	S	S	S	R	R	R	S	S	-	-	-	+	-	-	-	+	-
A	a0213		Región Metropolitana (Colina)	1997	+	R	S	R	R	R	S	S	S	S	+	-	+	-	+	+	-	-	-
A	a0214 *	GCF_019732315.1	Región Metropolitana (Colina)	1997	+	R	S	R	R	R	R	R	S	S	+	-	+	-	+	+	-	+	-
A	a0221		Región Metropolitana (Colina)	1997	-	R	S	S	S	R	R	R	S	S	-	-	-	+	-	-	-	+	-
A	a0222		Región Metropolitana (Colina)	1997	+	R	S	S	S	R	R	R	S	S	-	-	-	+	-	-	-	+	-
A	a0223		Región Metropolitana (Colina)	1997	+	R	S	R	R	R	S	S	S	S	+	-	+	-	+	+	-	-	-
A	a0224		Región Metropolitana (Colina)	1997	+	R	S	S	S	R	S	S	S	S	-	-	-	+	-	-	-	+	-
A	a0226		Región Metropolitana (Colina)	1997	+	R	S	S	S	R	R	S	S	S	-	-	-	+	-	-	-	+	-
A	a0228		Región Metropolitana (Colina)	1997	+	R	S	S	S	R	R	R	S	S	-	-	-	+	-	-	-	+	-
A	a0229		Región Metropolitana (Colina)	1997	+	R	S	R	R	R	S	S	S	S	+	-	+	-	+	+	-	-	-
A	a0230		Región Metropolitana (Colina)	1997	-	R	S	R	R	I	S	S	S	S	+	-	+	-	+	+	-	-	-
A	a0231		Región Metropolitana (Colina)	1997	+	R	S	R	R	R	R	R	S	S	+	-	+	-	+	+	-	+	-
A	a0233		Región Metropolitana (Colina)	1997	-	R	S	S	R	R	R	S	S	S	-	-	-	+	-	-	-	+	-
A	a0234		Región Metropolitana (Colina)	1997	+	R	S	S	S	R	R	R	S	S	-	-	-	+	-	-	-	+	-
A	a0236		Región Metropolitana (Colina)	1997	+	R	S	S	S	R	R	R	S	S	-	-	-	+	-	-	-	+	-
A	a0237		Región Metropolitana (Colina)	1997	+	R	S	S	S	R	R	R	S	S	-	-	-	+	-	-	-	+	-
A	a0239		Región Metropolitana (Colina)	1997	+	R	S	R	R	R	S	S	S	S	+	-	+	-	+	+	-	-	-
A	a0240		Región Metropolitana (Colina)	1997	+	R	S	R	R	R	S	S	S	S	+	-	+	-	+	+	-	-	-
A	a0241		Región Metropolitana (Colina)	1997	+	R	S	S	S	R	R	R	S	S	-	-	-	+	-	-	-	+	-
A	a0242		Región Metropolitana (Colina)	1997	+	R	S	R	R	R	S	S	S	S	+	-	+	-	+	+	-	-	-
A	a0243		Región Metropolitana (Colina)	1997	+	R	S	R	R	R	S	S	S	S	+	-	+	-	+	+	-	-	-
A	a0249		Región Metropolitana (Colina)	1997	+	R	S	R	R	R	S	S	S	S	+	-	+	-	+	+	-	-	-
B	b0001		Región Metropolitana (Independencia)	2004	+	R	S	S	S	R	R	R	S	S	-	-	-	+	-	-	-	+	-
B	b0002		Región Metropolitana (Santiago)	2006	+	S	S	S	S	R	S	S	S	S	-	-	-	+	-	-	-	-	-
B	b0013		Región Metropolitana (La Pintana)	2005	+	R	S	S	S	R	R	R	S	S	-	-	-	+	-	-	-	+	-
B	b0023		Región Metropolitana (La Granja)	2005	+	R	S	S	S	R	S	S	S	S	-	-	-	+	-	-	-	-	-
B	b0026		Región Metropolitana (La Pintana)	2005	+	S	S	S	S	R	S	S	S	S	-	-	-	+	-	-	-	+	-
B	b0034		Región Metropolitana (La Granja)	2005	+	R	S	S	S	R	S	S	S	S	-	-	-	+	-	-	-	-	-
B	b0044		Región Metropolitana (La Granja)	2005	-	S	S	S	S	R	S	S	S	S	-	-	-	+	-	-	-	-	-
B	b0050		Región Metropolitana (La Pintana)	2005	-	R	S	S	S	R	R	R	S	S	-	-	-	+	-	-	-	+	-
B	b0061 *	GCF_019732335.1	Región Metropolitana (San Bernardo)	2005	+	R	S	S	R	R	R	R	S	S	+	-	+ out	+	-	-	-	+	+
B	b0068		Región Metropolitana (Lampa)	2005	+	R	S	S	S	R	S	S	S	S	-	-	-	+	-	-	-	+	-
B	b0072		Región Metropolitana (Recoleta)	2005	-	S	S	S	S	R	S	S	S	S	-	-	-	+	-	-	-	-	-
B	b0074 *	GCF_019732345.1	Región Metropolitana (San Bernardo)	2004	+	S	S	S	S	R	S	S	S	S	-	-	-	+	-	-	-	-	-
B	b0079		Región Metropolitana (La Granja)	2005	-	S	S	S	S	R	S	S	S	S	-	-	-	+	-	-	-	-	-
B	b0086		Región Metropolitana (Quilicura)	2006	-	S	S	S	S	R	S	S	S	S	-	-	-	+	-	-	-	-	-
B	b0087		Región Metropolitana (Independencia)	2006	-	S	S	S	S	R	S	S	S	S	-	-	-	+	-	-	-	-	-
B	b0088		Región Metropolitana (Independencia)	2006	-	S	S	S	S	R	S	S	S	S	-	-	-	+	-	-	-	-	-
B	b0095		Región Metropolitana (Independencia)	2005	-	S	S	S	S	R	S	S	S	S	-	-	-	+	-	-	-	-	-
B	b0099		Región Metropolitana (San Bernardo)	2005	+	S	S	S	S	R	S	S	S	S	-	-	-	+	-	-	-	-	-
B	b0110		Región Metropolitana (San Bernardo)	2005	+	R	S	S	R	R	R	R	S	S	-	-	-	+	-	-	-	+	-
B	b0128		Región Metropolitana (La Pintana)	2006	+	R	S	S	S	R	R	R	S	S	-	-	-	+	-	-	-	+	-
B	b0130		Región Metropolitana (San Bernardo)	2005	+	R	S	S	R	R	R	R	S	S	-	-	-	+	-	-	-	+	-
B	b0134		Región Metropolitana (El Bosque)	2005	+	S	S	S	S	R	S	S	S	S	-	-	-	+	-	-	-	-	-
B	b0142		Región Metropolitana (La Granja)	2006	-	R	S	S	S	R	R	R	S	S	-	-	-	+	-	-	-	+	-
B	b0145		Región Metropolitana (La Granja)	2006	-	R	S	S	S	R	R	R	S	S	-	-	-	+	-	-	-	+	-
B	b0147		Región Metropolitana (La Pintana)	2006	-	S	S	S	S	R	S	S	S	S	-	-	-	+	-	-	-	-	-
B	b0200 *	GCF_019732295.1	Región Metropolitana (San Ramón)	2006	+	R	S	R	R	I	R	R	S	S	+	-	+	-	+	+	-	-	+
B	b0227		Región Metropolitana (San Ramón)	2007	-	R	S	S	S	R	I	R	S	S	-	-	-	+	-	-	-	+	-
B	b0501		Región Metropolitana (Colina)	2004	+	S	S	S	R	R	R	S	S	S	-	-	-	+	-	-	-	+	-
B	b0502		Región Metropolitana (Colina)	2004	-	S	S	S	S	R	S	S	S	S	-	-	-	+	-	-	-	+	-
B	b0504		Región Metropolitana (Colina)	2004	+	R	S	S	R	R	S	R	S	S	-	-	-	+	-	-	-	+	-
B	b0505		Región Metropolitana (Colina)	2004	+	R	S	S	R	R	S	R	S	S	-	-	-	+	-	-	-	+	-
B	b0506		Región Metropolitana (Colina)	2004	+	S	S	S	R	R	S	S	S	S	-	-	-	+	-	-	-	+	-
B	b0509		Región Metropolitana (Colina)	2004	+	R	S	S	R	R	S	R	S	S	-	-	-	+	-	-	-	+	-
B	b0510		Región Metropolitana (Colina)	2004	+	R	S	S	R	R	S	R	S	S	-	-	-	+	-	-	-	+	-
B	b0511		Región Metropolitana (Colina)	2004	+	R	S	S	R	R	R	R	S	S	-	-	-	+	-	-	-	+	-
B	b0513		Región Metropolitana (Colina)	2004	+	R	S	S	S	R	R	S	S	S	-	-	-	+	-	-	-	+	-
B	b0514		Región Metropolitana (Colina)	2004	+	R	S	S	S	R	R	I	S	S	-	-	-	+	-	-	-	+	-
B	b0515		Región Metropolitana (Colina)	2004	+	R	S	S	S	R	R	R	S	S	-	-	-	+	-	-	-	+	-
B	b0516		Región Metropolitana (Colina)	2004	+	R	S	S	S	R	R	R	S	S	-	-	-	+	-	-	-	+	-
B	b0521		Región Metropolitana (Colina)	2004	+	R	S	S	S	R	R	R	S	S	-	-	-	+	-	-	-	+	-
B	b0566 *	GCF_019732275.1	Región Metropolitana (Colina)	2005	+	R	S	S	R	R	R	R	S	S	-	-	-	+	-	-	-	+	-
B	b0569		Región Metropolitana (Colina)	2004	+	R	S	S	R	R	R	R	S	S	-	-	-	+	-	-	-	+	-
B	b0570		Región Metropolitana (Colina)	2004	+	R	S	S	R	R	R	R	S	S	-	-	-	+	-	-	-	+	-
B	b0571		Región Metropolitana (Colina)	2004	+	R	S	S	R	R	R	R	S	S	-	-	-	+	-	-	-	+	-
B	b0576		Región Metropolitana (Colina)	2005	-	S	S	S	S	R	S	S	S	S	-	-	-	+	-	-	-	-	-
B	b0577		Región Metropolitana (Colina)	2005	-	S	S	S	S	R	S	S	S	S	-	-	-	+	-	-	-	-	-
B	b0579		Región Metropolitana (Colina)	2005	+	R	S	S	R	R	R	R	S	S	-	-	-	+	-	-	-	-	-
B	b0580		Región Metropolitana (Colina)	2005	+	S	nd	S	S	R	S	S	S	S	-	-	-	+	-	-	-	+	-
B	b0582		Región Metropolitana (Colina)	2005	+	R	S	S	S	R	R	R	S	S	-	-	-	+	-	-	-	+	-
B	b0583		Región Metropolitana (San Bernardo)	2005	+	R	S	S	R	R	R	R	S	S	-	-	-	+	-	-	-	+	-
C	c0027		Región de Antofagasta	2008	+	R	S	R	R	I	R	R	S	S	+	-	+	-	+	+	-	-	+
C	c0045		Región de Antofagasta	2008	+	R	S	R	R	I	R	R	S	S	+	-	+	-	+	+	-	-	+
C	c0113		Región de Antofagasta	2008	+	R	S	R	R	I	R	R	S	S	+	-	+	-	+	+	-	-	+
C	c0120		Región de Antofagasta	2008	+	R	S	R	R	I	R	R	S	S	+	-	+	-	+	+	-	-	+
C	c0121		Región de Antofagasta	2008	+	R	S	R	R	I	R	R	S	S	+	-	+	-	+	+	-	-	+
C	c0700		Región de Antofagasta	2008	+	R	S	R	R	R	R	R	S	S	+	-	+	-	+	+	-	-	+
C	c0719		Región de Antofagasta	2008	+	R	S	R	R	I	R	R	S	S	+	-	+	-	+	+	-	-	+
C	c0723		Región de Antofagasta	2008	+	R	S	R	R	R	R	R	S	S	+	-	+	-	+	+	-	-	+
C	c0725 *	GCF_019732245.1	Región de Antofagasta	2008	+	R	S	R	R	I	R	R	S	S	+	-	+	-	+	+	-	-	+
C	c0736 *	GCF_019732235.1	Región de Antofagasta	2008	+	R	S	R	R	I	R	R	S	S	+	-	+	-	+	+	-	-	+
C	c0739		Región de Antofagasta	2008	+	R	S	R	R	R	R	R	S	S	+	-	+	-	+	+	-	-	+
C	c0752		Región de Antofagasta	2008	+	R	S	R	R	R	R	R	S	S	+	-	+	-	+	+	-	-	+
C	c0758		Región de Antofagasta	2008	+	R	S	R	R	R	R	R	S	S	+	-	+	-	+	+	-	-	+
C	c0781		Región de Antofagasta	2008	+	R	S	R	R	I	R	R	S	S	+	-	+	-	+	+	-	-	+
C	c8042		Región de Coquimbo (La Serena)	2009	+	R	S	R	R	R	R	R	S	S	+	-	+	-	+	+	-	-	+
C	c8046		Región Metropolitana	2009	+	R	S	R	R	R	R	R	S	S	+	-	+	-	+	+	-	-	+
C	c8055		Región Metropolitana	2009	+	R	S	R	R	R	R	R	S	S	+	-	+	-	+	+	-	-	+
C	c8061		Región Metropolitana	2009	+	R	S	R	R	R	R	R	S	S	+	-	+	-	+	+	-	-	+
C	c8068		Región Metropolitana	2009	+	R	S	R	R	R	R	R	S	S	+	-	+	-	+	+	-	-	+
C	c8072		Región Metropolitana	2009	+	R	S	R	R	R	R	R	S	S	+	-	+	-	+	+	-	-	+
C	c8076		Región Metropolitana	2009	+	R	S	R	R	R	R	R	S	S	+	-	+	-	+	+	-	-	+
C	c8083		Región Metropolitana	2008	+	R	S	R	R	R	R	R	S	S	+	-	+	-	+	+	-	-	+
C	c8123		Región Metropolitana	2008	+	R	S	R	R	R	R	R	S	S	+	-	+	-	+	+	-	-	+
C	c8134		Región Metropolitana	2009	+	R	S	R	R	R	R	R	S	S	+	-	+	-	+	+	-	-	+
C	c8148		Región Metropolitana	2009	+	R	S	R	R	I	R	R	S	S	+	-	+	-	+	+	-	-	+
C	c8172		Región de Coquimbo (La Serena)	2009	+	R	S	R	R	R	R	R	S	S	+	-	+	-	+	+	-	-	+
C	c8193		Región Metropolitana	2009	+	R	S	R	R	R	R	R	S	S	+	-	+	-	+	+	-	-	+
C	c8194		Región Metropolitana	2009	+	R	S	R	R	I	R	R	S	S	+	-	+	-	+	+	-	-	+
C	c8199		Región Metropolitana	2009	+	R	S	R	R	R	R	R	S	S	+	-	+	-	+	+	-	-	+
C	c8205		Región del Bío Bío (Concepción)	2009	+	R	S	R	R	R	R	R	S	S	+	-	+	-	+	+	-	-	+
C	c8225 *	GCF_019732175.1	Región Metropolitana	2009	+	R	S	R	R	R	R	R	S	S	+	-	+	-	+	+	-	-	+
C	c8237		Región Metropolitana	2008	+	R	S	R	R	R	R	R	S	S	+	-	+	-	+	+	-	-	+
C	c8262		Región Metropolitana	2009	+	R	S	R	R	R	R	R	S	S	+	-	+	-	+	+	-	-	+
C	c8273		Región Metropolitana	2009	+	R	S	R	R	R	R	R	S	S	+	-	+	-	+	+	-	-	+
C	c8278		Región Metropolitana	2009	+	R	S	R	R	R	R	R	S	S	+	-	+	-	+	+	-	-	+
C	c8298		Región Metropolitana	2009	+	R	S	R	R	R	R	R	S	S	+	-	+	-	+	+	-	-	+
C	c8338		Región Metropolitana	2009	+	R	S	R	R	R	R	R	S	S	+	-	+	-	+	+	-	-	+
C	c8386		Región Metropolitana	2009	+	R	S	R	R	R	R	R	S	S	+	-	+	-	+	+	-	-	+
C	c8405		Región Metropolitana	2009	+	R	S	R	R	R	R	R	S	S	+	-	+	-	+	+	-	-	+
C	c8412		Región Metropolitana	2009	+	R	S	R	R	R	R	R	S	S	+	-	+	-	+	+	-	-	+
C	c8432		Región Metropolitana	2009	+	R	S	R	R	R	R	R	S	S	+	-	+	-	+	+	-	-	+
C	c8439		Región Metropolitana	2009	+	R	S	R	R	I	R	R	S	S	+	-	+	-	+	+	-	-	+
C	c8491		Región Metropolitana	2009	+	R	S	R	R	R	R	R	S	S	+	-	+	-	+	+	-	-	+
C	c8505		Región Metropolitana	2009	+	R	S	R	R	R	R	R	S	S	+	-	+	-	+	+	-	-	+
C	c8509		Región Metropolitana	2008	+	R	S	R	R	R	R	R	S	S	+	-	+	-	+	+	-	-	+
C	c8528		Región Metropolitana	2009	+	R	S	R	R	R	R	R	S	S	+	-	+	-	+	+	-	-	+
C	c8588		Región Metropolitana	2009	+	R	S	R	R	R	R	R	S	S	+	-	+	-	+	+	-	-	+
C	c8593		Región Metropolitana	2009	+	R	S	R	R	R	R	R	S	S	+	-	+	-	+	+	-	-	+
C	c8600		Región Metropolitana	2009	+	R	S	R	R	R	R	R	S	S	+	-	+	-	+	+	-	-	+
C	c8610		Región Metropolitana	2009	+	R	S	R	R	R	R	R	S	S	+	-	+	-	+	+	-	-	-
C	c8630		Región Metropolitana	2009	+	R	S	R	R	R	R	R	S	S	+	-	+	-	+	+	-	-	+
C	c8631		Región Metropolitana	2009	+	R	S	R	R	R	R	R	S	S	+	-	+	-	+	+	-	-	+
C	c8633		Región Metropolitana	2009	-	R	S	R	R	R	R	R	S	S	+	-	+	-	+	+	-	-	+
C	c8634		Región Metropolitana	2009	+	R	S	R	R	R	R	R	S	S	+	-	+	-	+	+	-	-	+
C	c8635		Región Metropolitana	2009	-	R	S	R	R	R	R	R	S	S	+	-	+	-	+	+	-	-	+
C	c8655		Región Metropolitana	2009	-	R	S	R	R	R	R	R	S	S	+	-	+	-	+	+	-	-	+
C	c8665		Región Metropolitana	2009	+	R	S	R	R	R	R	R	S	S	+	-	+	-	+	+	-	-	+
C	c8667		Región Metropolitana	2009	+	R	S	R	R	R	R	R	S	S	+	-	+	-	+	+	-	-	+
C	c8671		Región Metropolitana	2009	+	R	S	R	R	R	R	R	S	S	+	-	+	-	+	+	-	-	+
C	c8679		Región Metropolitana	2009	+	R	S	R	R	R	R	R	S	S	+	-	+	-	+	+	-	-	+
C	c8683		Región Metropolitana	2009	+	R	S	R	R	R	R	R	S	S	+	-	+	-	+	+	-	-	+
C	c8685		Región Metropolitana	2009	+	R	S	R	R	R	R	R	S	S	+	-	+	-	+	+	-	-	+
C	c8687		Región Metropolitana	2009	+	R	S	R	R	R	R	R	S	S	+	-	+	-	+	+	-	-	+
C	c8691		Región Metropolitana	2009	+	R	S	R	R	R	R	R	S	S	+	-	+	-	+	+	-	-	+
C	c8708		Región Metropolitana	2009	+	R	S	R	R	R	R	R	S	S	+	-	+	-	+	+	-	-	+
C	c8712		Región Metropolitana	2009	+	R	S	R	R	I	R	R	S	S	+	-	+	-	+	+	-	-	+
C	c8717		Región Metropolitana	2009	+	R	S	R	R	R	R	R	S	S	+	-	+	-	+	+	-	-	+
C	c8732		Región Metropolitana	2008	+	R	S	R	R	R	R	R	S	S	+	-	+	-	+	+	-	-	+
C	c8749		Región Metropolitana	2009	-	R	S	R	R	R	R	R	S	S	+	-	+	-	+	+	-	-	+
C	c8763 *	GCF_019732185.1	Región Metropolitana	2009	+	R	S	R	R	R	R	R	S	S	+	-	+	-	+	+	-	-	+
C	c8772		Región Metropolitana	2009	+	R	S	R	R	R	R	R	S	S	+	-	+	-	+	+	-	-	+
C	c8774		Región Metropolitana	2009	+	R	S	R	R	R	R	R	S	S	+	-	+	-	+	+	-	-	+
C	c8780		Región Metropolitana	2008	+	R	S	R	R	R	R	R	S	S	+	-	+	-	+	+	-	-	+
C	c8815		Región Metropolitana	2009	-	R	S	R	R	R	R	R	S	S	+	-	+	-	+	+	-	-	+
C	c8845		Región de Coquimbo (La Serena)	2009	-	R	S	R	R	R	R	R	S	S	+	-	+	-	+	+	-	-	+
C	c8848		Región Metropolitana	2009	+	R	S	R	R	R	R	R	S	S	+	-	+	-	+	+	-	-	+
C	c8852 *	GCF_013821725.1	Región Metropolitana	2009	+	R	S	R	R	R	R	R	S	S	+	-	+	-	+	+	-	-	+
C	c8859		Región Metropolitana	2009	+	R	S	R	R	R	R	R	S	S	+	-	+	-	+	+	-	-	+
C	c8870 *	GCF_019732195.1	Región Metropolitana	2009	+	R	S	R	R	I	R	R	S	S	+	-	+	-	+	+	-	-	+
C	c8872		Región Metropolitana	2009	-	R	S	R	R	R	R	R	S	S	+	-	+	-	+	+	-	-	+
D	d0150 *	GCF_019732155.1	Región del Bío Bío	2011	+	S	S	S	S	S	R	R	S	S	-	-	-	-	+	-	-	-	+
D	d0237 *	GCF_019732135.1	Región Metropolitana	2010	+	R	S	R	R	R	R	R	S	S	+	-	+	-	+	+	-	-	+
D	d0286		Región de Valparaíso	2011	-	S	S	S	R	R	R	R	S	S	-	+	-	-	-	-	+	-	-
D	d0288		Región de Valparaíso	2011	-	R	S	R	R	I	S	S	S	S	+	-	+	-	+	+	-	-	-
D	d0343		Región Metropolitana	2011	+	R	S	R	R	I	R	R	S	S	+	-	+	-	+	+	-	-	+
D	d0345		Región Metropolitana	2011	+	R	S	R	R	S	R	R	S	S	+	-	+	-	+	+	-	-	+
D	d0465		Región Metropolitana	2011	+	S	S	S	S	R	I	R	S	S	-	+	-	+	-	-	+	-	-
D	d0476		Región de Tarapacá	2011	+	S	S	S	R	R	R	R	S	S	-	+	-	+	-	-	+	-	-
D	d0538		Región Metropolitana	2011	+	R	S	R	R	I	R	R	S	S	+	-	+	-	+	+	-	-	+
D	d0556		Región Metropolitana	2011	+	R	S	R	R	I	R	R	S	S	+	-	+	-	+	+	-	-	+
D	d0601		Región Metropolitana	2010	+	R	S	R	R	I	R	R	S	S	+	-	+	-	+	+	-	-	+
D	d0607		Región Metropolitana	2010	+	R	S	R	R	S	R	R	S	S	+	-	+	-	+	+	-	-	+
D	d0632		Región Metropolitana	2010	+	R	S	R	R	S	R	R	S	S	+	-	+	-	+	+	-	-	+
D	d0649		Región Metropolitana	2010	+	R	S	R	R	S	S	S	S	S	+	-	+	-	+	+	-	-	-
D	d0693		Región Metropolitana	2010	+	R	S	R	R	I	R	R	S	S	+	-	+	-	+	+	-	-	+
D	d0722		Región Metropolitana	2011	-	R	S	R	R	R	S	S	S	S	+	-	+	-	+	+	-	-	-
D	d0730		Región Metropolitana	2010	-	R	S	R	R	I	R	R	S	S	+	-	+	-	+	+	-	-	+
D	d0776		Región Metropolitana	2011	-	R	R	R	R	I	R	R	S	S	+	-	+	-	+	+	-	-	+
D	d0815		Región Metropolitana	2011	-	S	S	S	S	I	R	R	S	S	-	+	-	+	-	-	+	-	-
D	d0867		Región Metropolitana	2010	-	R	S	R	R	I	R	R	S	S	+	-	+	-	+	+	-	-	+
D	d0875		Región de Antofagasta	2011	-	S	S	S	R	R	R	R	S	S	-	+	-	+	-	-	+	-	-
D	d0884		Región Metropolitana	2010	-	R	S	R	R	I	R	R	S	S	+	-	+	-	+	+	-	-	+
D	d0896		Región Metropolitana	2010	-	R	S	R	R	I	S	S	S	S	+	-	+	-	+	+	-	-	-
D	d0909		Región Metropolitana	2011	-	S	S	S	R	R	R	R	S	S	-	+	-	+	-	-	+	-	-
D	d0930 *	GCF_019732105.1	Región de Valparaíso	2010	-	R	S	S	R	S	R	R	S	S	-	+	-	+	-	-	+	-	-
D	d0955		Región de Valparaíso	2011	-	S	S	S	R	R	R	R	S	S	-	+	-	+	-	-	+	-	-
D	d0981		Región Metropolitana	2011	+	R	S	R	R	S	R	R	S	S	+	-	+	-	+	+	-	-	+
D	d0986		Región Metropolitana	2010	+	R	S	R	R	S	S	S	S	S	+	-	+	-	+	+	+	-	-
D	d1086		Región Metropolitana	2011	+	S	S	S	S	I	R	R	S	S	-	+	-	+	-	-	+	-	-
D	d1092		Región de Antofagasta	2011	-	S	S	S	R	R	R	R	S	S	-	+	-	+	-	-	+	-	-
D	d1103		Región de Antofagasta	2011	-	R	S	R	R	S	R	R	S	S	+	-	+	-	+	+	-	-	+
D	d1285		Región Metropolitana	2011	+	S	S	S	R	R	R	R	S	S	-	+	-	+	-	-	+	-	-
D	d1297		Región Metropolitana	2011	+	R	S	R	R	I	R	R	S	S	+	-	+	-	+	+	-	-	+
D	d1318		Región Metropolitana	2011	-	S	S	S	S	R	R	R	S	S	-	+	-	+	-	-	+	-	-
D	d1331		Región del Bío Bío	2010	-	S	S	S	S	S	R	R	S	S	-	-	-	-	+	-	-	-	+
D	d1395		Región de Arica y Parinacota	2011	+	R	S	R	R	S	S	S	S	S	+	-	+	-	+	+	+	-	-
D	d1397 *	GCF_019732095.1	Región de Arica y Parinacota	2011	+	R	S	R	R	S	R	R	S	S	+	-	+	-	+	+	-	-	+
D	d1410		Región de Arica y Parinacota	2011	-	R	S	R	R	I	R	R	S	S	+	-	+	-	+	+	-	-	+
D	d1413		Región de Arica y Parinacota	2011	-	R	S	R	R	S	R	R	S	S	+	-	+	-	+	+	-	-	+
D	d1414		Región de Arica y Parinacota	2011	-	R	S	R	R	I	R	R	S	S	+	-	+	-	+	+	-	-	+
D	d1488		Región de Tarapacá	2011	+	R	S	R	R	S	R	R	S	S	+	-	+	-	+	+	-	-	+
D	d1511		Región del Bío Bío	2010	+	S	S	S	R	S	R	R	S	S	-	-	-	-	+	-	-	-	+
D	d1526		Región del Bío Bío	2011	+	R	S	R	R	S	R	R	S	S	+	-	+	-	+	+	-	-	+
D	d1529		Región de Tarapacá	2010	+	R	S	R	R	S	R	R	S	S	+	-	+	-	+	+	-	-	+
D	d1533 *	GCF_019732055.1	Región Metropolitana	2011	+	R	S	R	S	S	S	R	S	S	+	-	+	-	+	+	-	-	+
D	d1565		Región Metropolitana	2010	-	R	S	R	R	I	S	S	S	S	+	-	+	-	+	+	-	-	-
D	d1674		Región Metropolitana	2010	-	R	S	R	R	I	S	S	S	S	+	-	+	-	+	+	-	-	-
D	d1946		Región Metropolitana	2010	+	R	S	R	R	S	R	R	S	S	+	-	+	-	+	+	-	-	+
D	d1990		Región Metropolitana	2010	+	R	S	R	R	R	S	S	S	S	+	-	+	-	+	+	-	-	-
D	d2017		Región de Valparaíso	2010	+	S	S	S	S	I	I	R	S	S	-	-	-	+	-	-	+	-	-
D	d2078 *	GCF_019732025.1	Región de Valparaíso	2011	+	S	S	S	S	R	S	R	S	S	-	+	-	+	-	-	+	-	-
D	d2088		Región del Bío Bío	2010	+	S	S	S	S	S	R	R	S	S	-	-	-	-	-	-	-	-	+
D	d2141		Región de Valparaíso	2010	+	R	S	R	R	S	R	R	S	S	+	-	+	-	+	+	-	-	+
D	d2156		Región de Tarapacá	2010	+	R	S	R	R	S	S	S	S	S	+	-	+	-	+	+	-	-	-
D	d2165		Región de Tarapacá	2010	-	R	S	R	R	S	S	s	S	S	+	-	+	-	+	+	-	-	-
D	d2222		Región Metropolitana	2010	-	R	S	R	R	S	S	S	S	S	+	-	+	-	+	+	-	-	-
D	d2284		Región de Arica y Parinacota	2010	+	R	S	R	R	S	R	R	S	S	+	-	+	-	+	+	-	-	+
D	d2364		Región Metropolitana	2011	+	R	S	R	R	I	R	R	S	S	+	-	+	-	+	+	-	-	+
D	d2398		Región Metropolitana	2011	-	S	S	S	S	R	S	R	S	S	-	+	-	+	-	-	+	-	-
D	d2434		Región Metropolitana	2011	+	R	S	R	R	I	R	R	S	S	+	-	+	-	+	+	-	-	+
D	d2505		Región Metropolitana	2011	-	S	S	S	S	R	S	R	S	S	-	+	-	+	-	-	+	-	-
D	d2526		Región de Valparaíso	2010	+	R	S	R	R	S	R	R	S	S	+	-	+	-	+	+	-	-	+
D	d2552		Región del Bío Bío	2010	-	S	S	S	S	S	S	S	S	S	-	-	-	-	-	+	-	-	-
D	d2596		Región Metropolitana	2010	+	R	S	R	R	I	S	S	S	S	+	-	+	-	+	+	-	-	-
D	d2628		Región de Antofagasta	2010	+	R	S	R	R	I	R	R	S	S	+	-	+	-	+	+	-	-	+
D	d2708		Región del Bío Bío	2010	+	R	S	R	R	I	R	R	S	S	+	-	+	-	+	+	-	-	+
D	d2770		Región Metropolitana	2011	+	S	S	S	R	R	R	R	S	S	-	+	-	+	-	-	+	-	-
D	d2955		Región de Valparaíso	2011	+	S	S	S	R	R	R	R	S	S	-	+	-	+	-	-	+	-	-
D	d3406		Región de Tarapacá	2010	+	R	S	R	R	S	R	R	S	S	+	-	+	-	+	+	-	-	+
D	d3650		Región Metropolitana	2011	+	R	S	R	R	I	R	R	S	S	+	-	+	-	+	+	+	-	+
D	d3820		Región de Tarapacá	2010	+	S	S	S	S	I	I	R	S	S	-	+	-	+	-	-	+	-	-
D	d4088		Región de La Araucanía	2011	-	S	S	S	S	R	S	S	S	S	-	-	-	+	-	-	-	-	-
D	d4097		Región de Valparaíso	2010	+	R	S	R	R	I	S	S	S	S	+	-	+	-	+	+	-	-	-
D	d4140		Región Metropolitana	2010	+	R	S	R	R	I	R	R	S	S	+	-	+	-	+	+	-	-	+
D	d4338		Región de Valparaíso	2010	-	R	S	R	R	S	S	S	S	S	+	-	+	-	+	+	-	-	-
D	d4341		Región de Valparaíso	2010	-	R	S	R	R	I	S	S	S	S	+	-	+	-	+	+	-	-	-
D	d4435		Región de Valparaíso	2010	+	R	S	R	R	I	S	S	S	S	+	-	+	-	+	+	-	-	-
D	d4511 *	GCF_019732015.1	Región Metropolitana	2010	-	S	S	S	R	R	R	R	S	S	-	+	-	+	-	-	+	-	-
D	d4642		Región Metropolitana	2010	-	S	S	S	S	R	I	R	S	S	-	+	-	+	-	-	+	-	-
D	d4839		Región Metropolitana	2011	+	S	S	R	R	R	R	R	R	S	-	+	-	+	-	-	+	-	-
E	e0001		Región Metropolitana	2013	+	R	S	R	R	I	R	R	S	S	+	-	+	-	+	+	-	-	+
E	e0097		Región Metropolitana	2013	+	R	S	S	S	R	R	R	S	S	-	+	-	+	-	-	+	-	-
E	e0233		Región Metropolitana	2013	+	R	S	R	R	R	S	S	S	S	+	-	+	-	+	+	-	-	-
E	e0299		Región de Los Lagos	2012	+	S	S	S	R	R	R	R	R	S	-	+	-	-	+	-	+	-	-
E	e0300 *	GCF_019732075.1	Región de Los Lagos	2012	+	S	S	S	S	S	I	R	R	S	-	+	-	+	-	-	+	-	-
E	e0340		Región Metropolitana	2013	+	I	S	S	R	R	R	R	R	S	-	+	-	+	-	-	+	-	-
E	e0454		Región de Antofagasta	2013	+	R	S	R	R	R	R	R	S	S	+	-	+	-	+	+	-	-	+
E	e0496		Región de Antofagasta	2013	+	R	S	R	R	R	S	S	S	S	+	-	+	-	+	+	-	-	-
E	e0612		Región Metropolitana	2013	+	R	S	R	R	R	R	R	S	S	+	-	+	-	+	+	-	-	+
E	e0621		Región Metropolitana	2013	+	S	S	S	R	R	R	R	R	S	-	+	-	+	-	-	+	-	-
E	e0711		Región Metropolitana	2013	+	R	S	R	R	I	R	R	S	S	+	-	+	-	+	+	-	-	+
E	e0728		Región Metropolitana	2013	+	R	S	R	R	R	R	R	S	S	+	-	+	-	+	+	-	-	+
E	e0775		Región Metropolitana	2013	+	R	S	R	R	S	R	R	S	S	+	-	+	-	+	+	-	-	+
E	e0795		Región de La Araucanía	2012	+	S	S	S	R	R	R	R	R	S	-	-	-	+	-	-	+	-	-
E	e0797		Región Metropolitana	2013	+	S	S	S	R	R	R	R	S	S	-	+	-	+	-	-	+	-	-
E	e0836		Región del Bío Bío	2013	+	R	S	R	R	I	R	R	S	S	+	-	+	-	+	+	-	-	+
E	e0891		Región Metropolitana	2013	+	R	S	R	R	I	R	R	S	S	+	-	+	-	+	+	-	-	+
E	e0982		Región Metropolitana	2013	+	R	S	R	R	I	R	R	S	S	+	-	+	-	+	+	-	-	+
E	e1003		Región Metropolitana	2013	+	R	S	R	R	R	R	R	S	S	+	-	+	-	+	+	-	-	+
E	e1006 *	GCF_019731995.1	Región Metropolitana	2012	+	I	S	S	R	R	R	R	R	S	-	+	-	+	-	-	+	-	-
E	e1032		Región Metropolitana	2012	+	R	S	R	R	S	S	S	S	S	+	-	+	-	+	+	-	-	-
E	e1035		Región de Valparaíso	2013	+	S	S	S	R	R	R	R	R	S	-	+	-	+	-	-	+	-	+
E	e1057		Región Metropolitana	2012	+	R	S	R	R	I	R	R	S	S	-	+	-	+	-	-	+	-	-
E	e1085		Región Metropolitana	2012	+	S	S	S	R	R	R	R	R	S	-	+	-	+	+	-	+	-	-
E	e1087 *	GCF_019731955.1	Región de Valparaíso	2013	+	R	S	R	R	S	S	S	S	S	+	-	+ out	+	-	-	-	-	-
E	e1089		Región Metropolitana	2012	+	S	S	S	R	R	R	R	R	S	-	+	-	+	-	-	+	-	-
E	e1125		Región Metropolitana	2013	+	S	S	S	R	R	R	R	R	S	-	+	-	+	-	-	+	-	+
E	e1222		Región de Antofagasta	2012	+	R	S	R	R	I	R	R	S	S	+	-	+	-	+	+	-	-	+
E	e1250		Región Metropolitana	2013	+	S	S	R	R	I	R	R	S	S	+	-	+	-	+	+	-	-	+
E	e1253		Región de Valparaíso	2013	+	R	S	R	R	I	S	S	S	S	+	-	+	-	+	+	-	-	-
E	e1272		Región de Valparaíso	2013	+	R	S	R	R	I	S	S	S	S	+	-	+	-	+	+	-	-	-
E	e1309		Región de Valparaíso	2013	+	R	S	R	R	I	S	S	S	S	+	-	+ out	+	-	-	-	-	-
E	e1312		Región Metropolitana	2013	+	S	S	S	R	R	R	R	S	S	-	+	-	+	-	-	+	-	-
E	e1347		Región Metropolitana	2012	-	R	S	R	R	I	R	R	S	S	+	-	+	-	+	+	-	-	+
E	e1350		Región Metropolitana	2012	+	R	S	R	R	I	R	R	S	S	+	-	+	-	+	+	-	-	+
E	e1351		Región de La Araucanía	2012	+	S	S	S	R	R	R	R	R	S	-	+	-	+	-	-	+	-	-
E	e1362		Región Metropolitana	2013	+	S	S	S	R	R	R	R	R	S	-	+	-	+	-	-	+	-	-
E	e1370		Región Metropolitana	2012	+	I	S	S	R	R	R	R	R	S	-	+	-	+	-	+	+	-	-
E	e1409 *	GCF_013821745.1	Región de Antofagasta	2012	-	R	I	R	R	S	S	S	S	S	+	-	+ out	+	-	-	-	-	-
E	e1436		Región de Valparaíso	2012	+	S	S	S	R	R	R	R	R	S	-	+	-	+	-	-	+	-	-
E	e1457		Región de Valparaíso	2012	+	S	S	S	R	R	R	R	R	S	-	+	-	+	-	-	+	-	-
E	e1474		Región de Antofagasta	2012	+	S	S	S	S	R	R	R	S	S	-	+	-	+	-	-	+	-	-
E	e1480		Región Metropolitana	2012	+	S	S	S	R	R	R	R	R	S	-	+	-	+	-	-	+	-	+
E	e1519		Región de Tarapacá	2013	+	R	S	R	R	I	R	R	S	S	+	-	+	-	+	+	-	-	+
E	e1529		Región de Valparaíso	2012	+	S	S	S	S	S	I	R	R	S	+	+	-	+	+	+	+	-	-
E	e1540		Región de Valparaíso	2012	+	S	S	R	R	S	R	R	S	S	-	-	-	-	+	-	+	-	+
E	e1543		Región Metropolitana	2012	+	S	S	S	R	R	R	R	R	S	-	+	-	+	-	-	+	-	+
E	e1545		Región Metropolitana	2012	+	R	S	R	R	S	R	R	S	S	+	-	+	-	+	+	-	-	+
E	e1558		Región Metropolitana	2012	+	S	S	S	R	R	R	R	R	S	-	+	-	+	-	-	+	-	-
E	e1570		Región de Valparaíso	2013	+	R	S	R	R	S	S	S	S	S	+	-	+	-	+	+	-	-	-
E	e1586		Región de Valparaíso	2013	+	S	S	S	R	R	R	R	R	S	-	+	-	+	-	-	+	-	+
E	e1602		Región Metropolitana	2012	+	R	S	R	R	S	R	R	S	S	+	-	+	-	+	+	-	-	+
E	e1603		Región Metropolitana	2012	-	S	S	S	R	R	R	R	R	S	-	+	-	+	-	-	+	-	+
E	e1604		Región Metropolitana	2012	+	S	S	S	S	S	R	R	R	S	-	+	-	+	-	-	+	-	-
E	e1626		Región de Tarapacá	2013	+	R	S	R	R	S	R	R	S	S	+	-	+	-	+	+	-	-	+
E	e1641		Región Metropolitana	2012	+	S	S	S	S	R	S	R	S	S	-	+	-	-	-	+	+	-	-
E	e1644		Región Metropolitana	2012	-	S	S	S	R	R	R	R	R	S	-	+	-	+	-	-	+	-	-
E	e1645		Región Metropolitana	2012	-	S	S	S	R	R	R	R	R	S	-	+	-	-	-	-	+	-	-
E	e1646		Región de La Araucanía	2013	-	S	S	S	R	R	R	R	R	S	-	+	-	+	-	-	+	-	-
E	e1660 *	GCF_019731975.1	Región de Antofagasta	2013	+	R	S	S	R	R	R	R	S	S	+	-	-	+	-	-	+	-	-
E	e1672		Región de Arica y Parinacota	2013	+	R	S	R	R	I	R	R	S	S	+	-	+	-	+	+	-	-	+
E	e1691		Región Metropolitana	2013	+	R	S	R	R	I	R	R	S	S	+	-	+	-	+	+	-	-	+
E	e1696		Región Metropolitana	2012	+	S	S	S	S	R	I	R	S	S	-	+	-	+	-	-	+	+	-
E	e1750		Región Metropolitana	2013	+	R	S	S	S	R	S	I	S	S	-	-	-	+	-	-	-	+	-
E	e1763		Región Metropolitana	2012	+	S	S	S	R	R	R	R	R	S	-	+	-	+	-	-	+	-	-
E	e1806		Región de Valparaíso	2012	+	S	S	S	R	R	R	R	R	S	-	+	-	+	-	-	+	-	-
E	e1808		Región de Valparaíso	2012	+	S	S	S	R	R	R	R	S	S	-	+	-	+	-	-	+	+	-
E	e1820		Región del Bío Bío	2013	-	S	S	S	S	R	S	S	S	S	-	-	-	+	-	-	-	-	-
E	e1857		Región de Valparaíso	2013	-	S	S	S	R	R	R	R	R	S	-	+	-	+	-	-	+	-	+
E	e1861		Región de Los Ríos	2012	-	S	S	S	R	R	R	R	R	S	-	+	-	+	-	-	+	-	-
E	e1924		Región de Valparaíso	2012	-	S	S	S	R	R	R	R	S	S	-	+	-	+	-	-	+	-	+
E	e1951		Región de Valparaíso	2012	-	S	S	S	R	R	R	R	R	S	-	+	-	+	-	-	+	-	-
E	e1971		Región de Tarapacá	2013	-	R	S	R	R	S	R	R	S	S	+	-	+	-	+	+	-	-	+
E	e2015		Región de Antofagasta	2013	+	R	S	R	R	I	R	R	S	S	+	-	+	-	+	+	-	-	+
E	e2028		Región de Antofagasta	2013	+	R	S	R	R	I	R	R	S	S	+	-	+	-	+	+	-	-	+
E	e2032		Región Metropolitana	2013	+	R	S	R	R	I	R	R	S	S	+	-	+	-	+	+	-	-	+
E	e2050		Región de Tarapacá	2012	-	R	S	R	R	S	S	S	S	S	+	-	+	-	+	+	-	-	-
E	e2265		Región de Valparaíso	2012	-	S	S	S	R	R	R	R	R	S	-	+	-	+	-	-	+	-	-
E	e4300		Región del Bío Bío	2012	+	I	S	S	S	S	R	R	R	S	-	+	-	+	-	-	+	-	-
(*): Sequenced S. sonnei strain
(1): SRL I (+), SRL II (-), SRL III (-) pattern indicates the absence of SRL PAI. This pattern was observed in five strains whose antibiotic profile corresponded to the SRL-positive phenotype, therefore they were classified as SRL-positive (+out), considering that this PCR is restricted to the SRL insertion in serX gene. SRL I (-), SRL II (+), SRL III (+) pattern is expected for SRL-positive stra…
